# Supplementary material for: High-temperature flexible WSe2 photodetectors with ultrahigh photoresponsivity
Source: Nat Commun. 2022 Jul 28;13:4372. doi: 10.1038/s41467-022-32062-0 (PMC9334605; doi:10.1038/s41467-022-32062-0)
Supplement: Supplementary file 5 — Source Data [file 41467_2022_32062_MOESM5_ESM.xlsx]

## Sheet: Figure2c
Raman shift(cm-1)	Intensity of WSe2 with h-BN (a.u.)	Intensity of WSe2 with h-BN after 700℃(a.u.)	Intensity of WSe2 without h-BN after 500℃(a.u.)
101.769	2523.33	1590	821
103.603	2520.67	1588	813
105.437	2532.67	1574	776
107.272	2544.67	1587	755
109.105	2554	1591	766
110.938	2565.33	1597	761
112.77	2598	1622	771
114.604	2601.33	1618	766
116.436	2602.67	1638	754
118.267	2596	1620	765
120.098	2592.67	1626	765
121.928	2582.67	1619	764
123.76	2583.33	1621	767
125.59	2568	1597	766
127.42	2570.67	1611	768
129.249	2544	1610	788
131.077	2564.67	1595	810
132.906	2569.33	1606	814
134.736	2626.67	1615	770
136.563	2712	1672	750
138.391	2707.33	1712	712
140.218	2653.33	1688	713
142.044	2597.33	1624	698
143.87	2571.33	1615	706
145.696	2548.67	1617	697
147.521	2535.33	1596	686
149.349	2545.33	1607	700
151.173	2523.33	1585	703
152.998	2522	1583	702
154.822	2512	1571	702
156.646	2496.67	1568	691
158.469	2491.33	1570	694
160.292	2496	1564	701
162.114	2482	1561	702
163.937	2474.67	1564	718
165.759	2478	1557	731
167.58	2478.67	1559	724
169.401	2473.33	1547	742
171.222	2484.67	1556	730
173.043	2476	1564	730
174.863	2482	1561	742
176.682	2475.33	1542	744
178.502	2469.33	1558	729
180.321	2472.67	1545	744
182.14	2480.67	1557	738
183.958	2470.67	1576	719
185.776	2468	1555	726
187.593	2468	1563	742
189.411	2472.67	1552	732
191.228	2478.67	1565	756
193.044	2479.33	1546	748
194.86	2490	1564	769
196.676	2494	1582	766
198.492	2500	1572	745
200.307	2506.67	1576	731
202.12	2500	1587	733
203.934	2506.67	1576	733
205.748	2508	1587	732
207.562	2541.33	1594	735
209.375	2530.67	1614	755
211.188	2555.33	1613	786
213.001	2552	1602	774
214.813	2559.33	1629	751
216.623	2562	1611	750
218.435	2584.67	1628	730
220.246	2592.67	1645	703
222.057	2579.33	1641	698
223.867	2593.33	1634	711
225.677	2606.67	1636	683
227.485	2640.67	1663	675
229.295	2660	1677	694
231.104	2693.33	1697	697
232.913	2698.67	1691	681
234.721	2695.33	1711	708
236.527	2701.33	1679	697
238.335	2748.67	1703	719
240.142	2737.33	1720	707
241.949	2782.67	1712	726
243.754	2902	1745	740
245.56	3242	1866	774
247.366	3874.67	2142	778
249.171	3910.67	2479	813
250.975	3387.33	2438	852
252.78	3096.67	2073	883
254.584	3318	2020	961
256.386	3442.67	2127	1074
258.19	3442.67	2213	1176
259.994	3252	2145	1222
261.797	3045.33	2048	1266
263.597	2814	1931	1171
265.4	2660	1741	1074
267.202	2610.67	1690	1056
269.002	2566.67	1663	982
270.803	2539.33	1639	925
272.604	2535.33	1610	917
274.403	2520.67	1604	872
276.203	2520.67	1595	846
278.001	2513.33	1583	802
279.801	2505.33	1596	763
281.6	2490.67	1596	764
283.397	2503.33	1578	736
285.195	2502.67	1575	732
286.992	2484	1588	727
288.789	2482	1583	717
290.587	2472	1564	700
292.382	2472.67	1580	693
294.179	2481.33	1571	709
295.973	2472.67	1564	707
297.77	2467.33	1575	682
299.563	2464	1567	689
301.359	2470.67	1553	706
303.152	2478	1578	714
304.947	2505.33	1564	685
306.741	2587.33	1593	696
308.533	2618	1648	695
310.327	2530	1615	693
312.118	2482.67	1577	697
313.911	2471.33	1572	706
315.702	2482	1571	699
317.492	2478.67	1570	705
319.284	2486.67	1560	694
321.073	2470.67	1563	696
322.865	2479.33	1572	680
324.653	2490	1580	694
326.444	2482.67	1568	677
328.232	2487.33	1579	691
330.022	2487.33	1586	673
331.81	2506	1593	685
333.597	2492	1584	677
335.386	2497.33	1586	664
337.172	2510	1594	684
338.96	2520	1584	674
340.746	2516.67	1608	674
342.531	2532	1608	650
344.318	2524	1605	684
346.103	2542	1613	664
347.89	2529.33	1628	667
349.674	2538	1604	668
351.457	2549.33	1616	683
353.243	2552.67	1619	674
355.026	2572.67	1633	685
356.808	2614.67	1635	684
358.593	2654.67	1668	672
360.375	2662	1694	679
362.156	2601.33	1665	669
363.937	2577.33	1645	695
365.72	2566.67	1632	686
367.501	2608	1650	700
369.281	2668.67	1685	698
371.063	2746.67	1750	710
372.843	2804.67	1812	710
374.622	2739.33	1792	724
376.401	2640.67	1692	706
378.181	2573.33	1650	719
379.96	2546	1631	724
381.737	2540	1626	738
383.515	2540	1608	728
385.294	2575.33	1620	725
387.071	2578	1634	710
388.847	2638.67	1657	722
390.623	2688	1682	728
392.399	2743.33	1730	763
394.174	2792.67	1756	741
395.952	2755.33	1767	749
397.726	2710.67	1753	764
399.501	2628	1707	756
401.275	2550.67	1648	760
403.049	2536.67	1612	784
404.822	2502	1611	773
406.597	2494.67	1582	772
408.37	2498	1596	786
410.142	2492.67	1580	762
411.914	2488	1591	746
413.686	2475.33	1583	743
415.457	2484	1581	735
417.228	2470	1577	716
418.999	2474	1560	711
420.769	2464.67	1583	717
422.539	2470.67	1569	683
424.31	2461.33	1580	684
426.08	2472	1578	701
427.849	2471.33	1577	697
429.617	2460	1575	685
431.385	2472.67	1568	684
433.153	2469.33	1583	666
434.921	2460	1551	676
436.688	2455.33	1572	660
438.455	2465.33	1567	649
440.222	2461.33	1567	659
441.988	2468	1570	670
443.754	2470	1580	640
445.519	2462	1569	654
447.284	2464	1554	643
449.049	2466.67	1560	636
450.814	2460	1563	648
452.578	2469.33	1581	646
454.342	2469.33	1558	634
456.103	2480	1584	647
457.866	2480.67	1569	646
459.629	2482	1576	629
461.392	2482	1582	642
463.154	2484	1581	638
464.915	2486	1577	629
466.677	2498.67	1595	642
468.438	2494	1572	637
470.199	2503.33	1597	646
471.959	2498.67	1585	630
473.719	2506.67	1590	635
475.477	2501.33	1591	644
477.236	2504.67	1594	644
478.996	2498	1594	654
480.754	2501.33	1573	644
482.513	2506.67	1599	637
484.271	2524	1595	648
486.026	2533.33	1618	646
487.784	2551.33	1610	636
489.541	2570.67	1629	643
491.298	2574.67	1618	637
493.054	2566.67	1622	628
494.808	2574.67	1637	647
496.564	2560	1631	644
498.319	2550	1631	646
500.074	2535.33	1624	636
501.827	2542	1606	634
503.581	2525.33	1606	631
505.335	2529.33	1591	634
507.089	2544.67	1595	641
508.84	2544	1615	632
510.593	2572.67	1627	637
512.346	2566	1625	634
514.098	2584.67	1626	624
515.848	2533.33	1614	636
517.6	2526.67	1613	639
519.351	2507.33	1581	641
521.1	2483.33	1585	622
522.851	2488	1575	644
524.601	2488	1579	636
526.349	2476.67	1560	636
528.099	2486	1568	640
529.848	2482.67	1558	633
531.595	2488	1562	640
533.344	2472	1568	639
535.09	2480.67	1576	637
536.838	2461.33	1560	642
538.586	2462	1552	651
540.331	2455.33	1554	658
542.078	2446	1540	643
543.823	2447.33	1555	655
545.569	2448	1538	645
547.315	2451.33	1555	635
549.059	2453.33	1555	652
550.804	2454.67	1543	657
552.547	2449.33	1576	641
554.292	2447.33	1540	637
556.034	2442.67	1545	658
557.778	2452.67	1540	666
559.519	2452.67	1547	669
561.263	2449.33	1545	656
563.004	2457.33	1547	664
564.746	2444	1557	663
566.487	2462.67	1547	658
568.229	2449.33	1554	658
569.968	2458	1545	660
571.71	2446.67	1552	673
573.449	2459.33	1548	650
575.189	2449.33	1549	670
576.928	2455.33	1555	667
578.668	2446.67	1543	660
580.405	2453.33	1534	676
582.145	2447.33	1545	670
583.881	2456.67	1543	675
585.618	2452	1552	666
587.356	2468.67	1558	667
589.092	2466.67	1543	684
590.83	2464	1561	685
592.565	2470	1566	692
594.3	2466.67	1555	684
596.037	2470	1563	693
597.771	2478.67	1567	691
599.505	2474	1551	690
601.241	2468.67	1564	705
602.974	2476.67	1555	706
604.707	2472	1560	717
606.442	2476	1557	717
608.174	2478	1574	714
609.906	2478	1569	735
611.64	2477.33	1560	721
613.372	2472.67	1563	710
615.103	2488.67	1550	736
616.835	2499.33	1575	743
618.566	2494	1579	757
620.296	2484	1570	760
622.025	2478.67	1575	758
623.757	2489.33	1571	761
625.486	2488.67	1569	762
627.214	2488	1572	762
628.943	2482.67	1563	782
630.673	2496.67	1563	781
632.401	2483.33	1579	785
634.128	2489.33	1561	781
635.855	2488	1557	773
637.582	2486.67	1572	786
639.31	2482.67	1576	774
641.036	2486	1563	761
642.762	2470.67	1563	775
644.488	2475.33	1564	772
646.213	2469.33	1571	781
647.939	2476	1568	751
649.664	2479.33	1561	782
651.388	2472	1579	760
653.112	2479.33	1567	784
654.835	2466.67	1559	757
656.558	2473.33	1554	757
658.281	2453.33	1553	762
660.004	2460.67	1555	770
661.726	2462.67	1552	757
663.45	2458.67	1554	766
665.171	2454.67	1543	763
666.892	2460.67	1547	769
668.613	2462	1546	789
670.334	2451.33	1546	794
672.054	2464	1553	807
673.774	2462.67	1548	806
675.493	2456	1551	818
677.213	2455.33	1555	842
678.931	2458.67	1548	827
680.65	2456	1568	832
682.368	2459.33	1562	853
684.086	2453.33	1550	873
685.804	2469.33	1551	914
687.521	2463.33	1547	917
689.238	2464	1567	924
690.955	2479.33	1571	954
692.671	2483.33	1556	1006
694.387	2485.33	1571	1015
696.102	2494	1580	1057
697.818	2500	1593	1078
699.533	2508.67	1592	1133
701.247	2506	1581	1121
702.962	2504.67	1579	1091
704.674	2492.67	1594	1040
706.387	2500.67	1610	1065
708.101	2500	1577	1043
709.814	2484.67	1580	1004
711.526	2491.33	1565	969
713.239	2483.33	1562	942
714.951	2479.33	1560	935
716.663	2486	1561	914
718.372	2476	1559	889
720.083	2472	1559	885
721.794	2476	1571	871
723.504	2481.33	1557	812
725.214	2478.67	1561	810
726.924	2475.33	1556	798
728.632	2471.33	1569	783
730.341	2473.33	1570	792
732.05	2475.33	1570	790
733.758	2485.33	1591	800
735.466	2475.33	1577	798
737.172	2490.67	1576	786
738.88	2490.67	1576	779
740.587	2486.67	1573	789
742.294	2490	1576	809
743.998	2494	1583	804
745.705	2491.33	1581	779
747.411	2494.67	1595	825
749.116	2499.33	1595	810
750.819	2495.33	1577	795
752.524	2498.67	1584	795
754.229	2504.67	1581	789
755.931	2481.33	1580	804
757.635	2497.33	1564	801
759.339	2495.33	1588	792
761.04	2489.33	1577	815
762.743	2489.33	1561	809
764.446	2485.33	1571	800
766.146	2480	1581	807
767.848	2486.67	1570	800
769.55	2479.33	1562	823
771.25	2486	1553	838
772.951	2481.33	1572	834
774.65	2479.33	1563	891
776.35	2473.33	1571	897
778.05	2480.67	1552	882
779.748	2492.67	1580	898
781.447	2482.67	1575	937
783.145	2480.67	1572	953
784.843	2478.67	1581	989
786.54	2472.67	1562	990
788.238	2476.67	1559	1031
789.936	2468.67	1555	1050
791.632	2460.67	1567	1095
793.329	2459.33	1555	1129
795.024	2466	1548	1156
796.72	2470.67	1563	1196
798.415	2464.67	1563	1256
800.111	2476	1570	1297
801.804	2468	1558	1308
803.5	2468	1572	1342
805.193	2464.67	1554	1306
806.887	2470	1559	1268
808.58	2468	1581	1247
810.272	2468.67	1573	1197
811.966	2467.33	1570	1126
813.657	2469.33	1575	1069
815.35	2465.33	1565	1036
817.041	2464	1567	980
818.733	2474.67	1559	940
820.424	2473.33	1560	914
822.114	2476	1553	913
823.805	2476	1567	848
825.494	2480.67	1557	861
827.185	2472	1573	809
828.874	2477.33	1565	812
830.562	2481.33	1563	803
832.252	2476	1561	764
833.939	2478.67	1564	783
835.627	2473.33	1571	780
837.316	2472.67	1568	761
839.002	2473.33	1583	773
840.689	2478.67	1566	745
842.377	2489.33	1558	740
844.063	2485.33	1575	763
845.748	2492	1575	756
847.433	2478	1565	726
849.12	2480.67	1563	736
850.804	2482	1573	739
852.488	2478.67	1579	759
854.172	2486.67	1576	742
855.858	2486	1571	740
857.541	2486.67	1576	732
859.224	2499.33	1582	718
860.906	2475.33	1595	709
862.591	2487.33	1575	713
864.272	2493.33	1566	720
865.954	2484.67	1565	710
867.635	2491.33	1586	715
869.316	2480.67	1585	722
870.999	2478.67	1575	701
872.679	2486	1575	705
874.359	2485.33	1582	712
876.039	2484	1580	718
877.719	2474.67	1561	692
879.398	2476.67	1567	698
881.076	2484.67	1560	700
882.757	2467.33	1565	702
884.435	2491.33	1575	702
886.113	2480.67	1566	714
887.79	2475.33	1568	695
889.468	2484	1565	682
891.144	2482.67	1551	697
892.821	2477.33	1569	704
894.497	2468	1560	717
896.173	2488	1578	712
897.849	2480	1568	724
899.524	2467.33	1568	722

## Sheet: Figure3a
Gate voltage(V)	500℃ Drain current(A)	400℃ Drain current(A)	300℃ Drain current(A)	200℃ Drain current(A)	20℃ Drain current(A)
-3	4.79787e-07	2.28889e-07	2.51515e-07	2.256e-07	1.86843e-07
-2.95	4.70973e-07	2.22467e-07	2.46062e-07	2.21029e-07	1.80177e-07
-2.9	4.60473e-07	2.16987e-07	2.40144e-07	2.15336e-07	1.73805e-07
-2.85	4.50746e-07	2.1169e-07	2.33893e-07	2.05727e-07	1.66189e-07
-2.8	4.40398e-07	2.05944e-07	2.27318e-07	1.99358e-07	1.59165e-07
-2.75	4.29998e-07	2.00506e-07	2.21051e-07	1.95206e-07	1.53028e-07
-2.7	4.197e-07	1.949e-07	2.15351e-07	1.88165e-07	1.47177e-07
-2.65	4.09448e-07	1.90173e-07	2.09091e-07	1.81926e-07	1.39879e-07
-2.6	3.98825e-07	1.84833e-07	2.03261e-07	1.77566e-07	1.34067e-07
-2.55	3.89211e-07	1.79147e-07	1.98351e-07	1.71269e-07	1.27345e-07
-2.5	3.78057e-07	1.73746e-07	1.91843e-07	1.65078e-07	1.22093e-07
-2.45	3.66256e-07	1.68598e-07	1.85807e-07	1.60502e-07	1.15465e-07
-2.4	3.54929e-07	1.63402e-07	1.7987e-07	1.54684e-07	9.8333e-08
-2.35	3.43913e-07	1.58166e-07	1.73387e-07	1.48686e-07	1.03798e-07
-2.3	3.33879e-07	1.53301e-07	1.68286e-07	1.4456e-07	9.76202e-08
-2.25	3.23567e-07	1.49035e-07	1.62149e-07	1.39105e-07	9.18613e-08
-2.2	3.12665e-07	1.43644e-07	1.56779e-07	1.34793e-07	8.55628e-08
-2.15	3.02433e-07	1.38868e-07	1.51472e-07	1.29443e-07	8.05153e-08
-2.1	2.91873e-07	1.33828e-07	1.46902e-07	1.23931e-07	7.54948e-08
-2.05	2.81623e-07	1.29427e-07	1.41641e-07	1.19212e-07	6.9998e-08
-2	2.71294e-07	1.24499e-07	1.35007e-07	1.11953e-07	6.40138e-08
-1.95	2.60541e-07	1.19572e-07	1.28776e-07	1.07744e-07	5.8388e-08
-1.9	2.49985e-07	1.14458e-07	1.23866e-07	1.02332e-07	5.38011e-08
-1.85	2.39982e-07	1.09181e-07	1.1813e-07	9.74622e-08	4.85583e-08
-1.8	2.29098e-07	1.04608e-07	1.13336e-07	9.20232e-08	4.34639e-08
-1.75	2.18463e-07	9.99106e-08	1.07973e-07	8.57539e-08	3.89509e-08
-1.7	2.08315e-07	9.54461e-08	1.02401e-07	7.92213e-08	3.43369e-08
-1.65	1.98224e-07	9.06352e-08	9.67375e-08	7.43027e-08	2.98631e-08
-1.6	1.87802e-07	8.6176e-08	9.19612e-08	6.89338e-08	2.577e-08
-1.55	1.7735e-07	8.13285e-08	8.68335e-08	6.38977e-08	2.22593e-08
-1.5	1.6761e-07	7.67552e-08	8.12923e-08	5.86639e-08	1.87157e-08
-1.45	1.57442e-07	7.17233e-08	7.62448e-08	5.45118e-08	1.56466e-08
-1.4	1.4751e-07	6.72313e-08	7.08173e-08	4.89803e-08	1.28055e-08
-1.35	1.37391e-07	6.24398e-08	6.57791e-08	4.43259e-08	1.03145e-08
-1.3	1.27216e-07	5.76117e-08	6.11356e-08	4.00535e-08	7.72654e-09
-1.25	1.17468e-07	5.30341e-08	5.62203e-08	3.52782e-08	5.80358e-09
-1.2	1.07743e-07	4.84801e-08	5.14313e-08	3.07394e-08	4.33863e-09
-1.15	9.83511e-08	4.4052e-08	4.59568e-08	2.6503e-08	3.1261e-09
-1.1	8.89332e-08	3.94835e-08	4.09529e-08	2.24046e-08	2.18071e-09
-1.05	7.97441e-08	3.49489e-08	3.6277e-08	1.85309e-08	1.48646e-09
-1	7.08339e-08	3.03647e-08	3.18397e-08	1.51051e-08	8.9558e-10
-0.95	6.22174e-08	2.6016e-08	2.74847e-08	1.18838e-08	5.10682e-10
-0.9	5.41674e-08	2.18178e-08	2.31058e-08	8.94639e-09	2.96095e-10
-0.85	4.63205e-08	1.7929e-08	1.91336e-08	6.38411e-09	1.54869e-10
-0.8	3.9151e-08	1.42277e-08	1.54886e-08	4.40523e-09	7.5737e-11
-0.75	3.25908e-08	1.0908e-08	1.2077e-08	2.86207e-09	4.1789e-11
-0.7	2.65984e-08	8.08771e-09	9.11743e-09	1.7205e-09	2.1944e-11
-0.65	2.15632e-08	5.74303e-09	6.6266e-09	9.6965e-10	1.0655e-11
-0.6	1.71611e-08	3.9434e-09	4.61137e-09	5.1801e-10	3.976e-12
-0.55	1.36649e-08	2.65788e-09	3.02009e-09	2.57649e-10	1.669e-12
-0.5	1.08296e-08	1.78003e-09	1.90224e-09	1.1693e-10	4.56e-13
-0.45	8.77936e-09	1.24614e-09	1.12167e-09	4.9076e-11	7.7e-14
-0.4	7.06657e-09	9.4062e-10	6.52725e-10	2.2918e-11	-8.7e-14
-0.35	5.91318e-09	8.13488e-10	3.67765e-10	1.1802e-11	-2.2e-14
-0.3	5.22684e-09	8.17206e-10	2.13453e-10	7.3e-12	-1.39e-13
-0.25	4.99757e-09	9.26105e-10	1.3712e-10	5.239e-12	-1.86e-13
-0.2	5.1322e-09	1.09124e-09	1.03375e-10	4.147e-12	-3.02e-13
-0.15	5.52684e-09	1.30381e-09	9.4584e-11	4.438e-12	-3.75e-13
-0.1	6.09971e-09	1.52232e-09	1.03236e-10	5.337e-12	-3.85e-13
-0.05	6.77448e-09	1.73925e-09	1.2288e-10	6.635e-12	-3.09e-13
0	7.5073e-09	1.94472e-09	1.47276e-10	7.905e-12	-3.43e-13
0.05	8.2623e-09	2.13656e-09	1.74917e-10	9.254e-12	-3.09e-13
0.1	9.0715e-09	2.32043e-09	1.97582e-10	1.069e-11	-1.87e-13
0.15	9.88357e-09	2.49802e-09	2.18473e-10	1.212e-11	-2.55e-13
0.2	1.07178e-08	2.67174e-09	2.38375e-10	1.3657e-11	-2.1e-13
0.25	1.15391e-08	2.84532e-09	2.57248e-10	1.4783e-11	-2.83e-13
0.3	1.24208e-08	3.01682e-09	2.74819e-10	1.6054e-11	-3.34e-13
0.35	1.33009e-08	3.18271e-09	2.94171e-10	1.7216e-11	-3.43e-13
0.4	1.42264e-08	3.34642e-09	3.1167e-10	1.8241e-11	-3.72e-13
0.45	1.51333e-08	3.51127e-09	3.28087e-10	1.9065e-11	-2.99e-13
0.5	1.59875e-08	3.68329e-09	3.42331e-10	1.9895e-11	-3.14e-13
0.55	1.68682e-08	3.84419e-09	3.54253e-10	2.0405e-11	-4.27e-13
0.6	1.77688e-08	3.99789e-09	3.65002e-10	2.0869e-11	-2.81e-13
0.65	1.86911e-08	4.15708e-09	3.77189e-10	2.1841e-11	-4e-13
0.7	1.95433e-08	4.33134e-09	3.89644e-10	2.2638e-11	-4.22e-13
0.75	2.0331e-08	4.49115e-09	4.00668e-10	2.3417e-11	-4.1e-13
0.8	2.11631e-08	4.65574e-09	4.15842e-10	2.4398e-11	-3.74e-13
0.85	2.20829e-08	4.80778e-09	4.24905e-10	2.5214e-11	-4.24e-13
0.9	2.30982e-08	4.97156e-09	4.37138e-10	2.6174e-11	-4.4e-13
0.95	2.38695e-08	5.12322e-09	4.49666e-10	2.759e-11	-4.52e-13
1	2.46685e-08	5.29185e-09	4.60985e-10	2.8072e-11	-5.13e-13
1.05	2.54548e-08	5.46704e-09	4.73786e-10	2.8676e-11	-4.62e-13
1.1	2.62373e-08	5.64406e-09	4.85941e-10	2.9626e-11	-4.64e-13
1.15	2.71544e-08	5.80891e-09	5.01038e-10	3.0807e-11	-4.72e-13
1.2	2.79608e-08	5.97648e-09	5.1358e-10	3.2355e-11	-4.44e-13
1.25	2.88756e-08	6.13834e-09	5.33765e-10	3.314e-11	-4.7e-13
1.3	2.98796e-08	6.28295e-09	5.44781e-10	3.469e-11	-5.24e-13
1.35	3.07192e-08	6.433e-09	5.56723e-10	3.6674e-11	-5.29e-13
1.4	3.16467e-08	6.60081e-09	5.7024e-10	3.7632e-11	-5.91e-13
1.45	3.25074e-08	6.78242e-09	5.87688e-10	3.891e-11	-4.04e-13
1.5	3.33532e-08	6.93088e-09	6.1031e-10	4.0568e-11	-4.33e-13
1.55	3.41941e-08	7.10048e-09	6.24656e-10	4.1691e-11	-4.24e-13
1.6	3.51891e-08	7.27229e-09	6.40604e-10	4.4183e-11	-4.75e-13
1.65	3.61233e-08	7.45424e-09	6.62588e-10	4.6031e-11	-4.01e-13
1.7	3.70061e-08	7.61375e-09	6.7548e-10	4.9163e-11	-4.62e-13
1.75	3.78789e-08	7.77419e-09	6.88616e-10	5.0224e-11	-5.54e-13
1.8	3.88952e-08	7.93188e-09	7.06168e-10	5.0693e-11	-3.83e-13
1.85	3.9713e-08	8.12604e-09	7.25385e-10	5.2085e-11	-5.13e-13
1.9	4.06737e-08	8.27473e-09	7.43571e-10	5.4192e-11	-4.27e-13
1.95	4.16739e-08	8.49975e-09	7.67213e-10	5.6046e-11	-5.07e-13
2	4.2744e-08	8.62884e-09	7.80165e-10	5.9192e-11	-3.44e-13
2.05	4.38433e-08	8.78092e-09	8.0403e-10	6.0236e-11	-3.89e-13
2.1	4.48379e-08	8.97029e-09	8.24273e-10	6.3393e-11	-3.69e-13
2.15	4.61892e-08	9.21015e-09	8.46921e-10	6.4738e-11	-4.87e-13
2.2	4.72521e-08	9.38523e-09	8.63988e-10	6.789e-11	-2.19e-13
2.25	4.86011e-08	9.64087e-09	8.8534e-10	6.8528e-11	-3.72e-13
2.3	4.99236e-08	9.81907e-09	9.14819e-10	7.1478e-11	-3.94e-13
2.35	5.10518e-08	9.98455e-09	9.38152e-10	7.2167e-11	-4.01e-13
2.4	5.23371e-08	1.02524e-08	9.65583e-10	7.6127e-11	-3.47e-13
2.45	5.35898e-08	1.0446e-08	9.87874e-10	7.7956e-11	-3.53e-13
2.5	5.44394e-08	1.07388e-08	1.00979e-09	7.948e-11	-3.73e-13
2.55	5.57135e-08	1.08945e-08	1.0355e-09	8.2411e-11	-3.89e-13
2.6	5.67673e-08	1.11346e-08	1.05383e-09	8.4701e-11	-2.76e-13
2.65	5.78519e-08	1.15065e-08	1.08449e-09	8.6375e-11	-3.05e-13
2.7	5.89021e-08	1.17844e-08	1.10597e-09	9.0353e-11	-3.04e-13
2.75	5.9878e-08	1.19971e-08	1.12809e-09	9.3577e-11	-1.6e-13
2.8	6.09645e-08	1.21823e-08	1.15576e-09	9.4881e-11	-2.98e-13
2.85	6.18959e-08	1.24097e-08	1.19109e-09	9.79e-11	-1.76e-13
2.9	6.28277e-08	1.27868e-08	1.21367e-09	1.0136e-10	-3.33e-13
2.95	6.39525e-08	1.30908e-08	1.24532e-09	1.04899e-10	-1.92e-13
3	6.45123e-08	1.33259e-08	1.27502e-09	1.07423e-10	-1.39e-13

## Sheet: Figure3b
Drain voltage(V)	Drain current at Vgs=-3V(A)	Drain current at Vgs=-2V(A)	Drain current at Vgs=-1V(A)	Drain current at Vgs=-0V(A)	Drain current at Vgs=-1V(A)	Drain current at Vgs=-2.5V(A)
-0.1	-2.82534e-07	-1.37308e-07	-2.65294e-08	-1.12844e-08	-2.60758e-08	-5.67018e-08
-0.095	-2.66444e-07	-1.30607e-07	-2.55948e-08	-1.05391e-08	-2.46995e-08	-5.4508e-08
-0.09	-2.49983e-07	-1.24189e-07	-2.45698e-08	-9.8338e-09	-2.33827e-08	-5.22317e-08
-0.085	-2.34543e-07	-1.17277e-07	-2.35782e-08	-9.02087e-09	-2.20138e-08	-4.96427e-08
-0.08	-2.2013e-07	-1.10852e-07	-2.2479e-08	-8.38279e-09	-2.07105e-08	-4.68434e-08
-0.075	-2.05124e-07	-1.0416e-07	-2.13921e-08	-7.76035e-09	-1.92848e-08	-4.40352e-08
-0.07	-1.90326e-07	-9.719e-08	-2.03194e-08	-7.14157e-09	-1.79346e-08	-4.10856e-08
-0.065	-1.76082e-07	-9.05594e-08	-1.90928e-08	-6.55219e-09	-1.65678e-08	-3.81006e-08
-0.06	-1.61502e-07	-8.36244e-08	-1.78247e-08	-5.98098e-09	-1.52973e-08	-3.54038e-08
-0.055	-1.47097e-07	-7.66659e-08	-1.65624e-08	-5.41876e-09	-1.39247e-08	-3.258e-08
-0.05	-1.32621e-07	-6.99332e-08	-1.52231e-08	-4.87727e-09	-1.26444e-08	-2.98641e-08
-0.045	-1.18462e-07	-6.31132e-08	-1.37827e-08	-4.33214e-09	-1.13274e-08	-2.68579e-08
-0.04	-1.04352e-07	-5.61884e-08	-1.23732e-08	-3.81297e-09	-1.00453e-08	-2.39908e-08
-0.035	-9.05842e-08	-4.92867e-08	-1.09822e-08	-3.29779e-09	-8.59546e-09	-2.12282e-08
-0.03	-7.67954e-08	-4.22116e-08	-9.41512e-09	-2.79009e-09	-7.30929e-09	-1.84487e-08
-0.025	-6.26315e-08	-3.50942e-08	-7.92842e-09	-2.29868e-09	-6.07487e-09	-1.5572e-08
-0.02	-4.87727e-08	-2.81667e-08	-6.40739e-09	-1.81275e-09	-4.82703e-09	-1.27895e-08
-0.015	-3.49718e-08	-2.10469e-08	-4.82249e-09	-1.33961e-09	-3.55354e-09	-9.966e-09
-0.01	-2.11176e-08	-1.38251e-08	-3.20319e-09	-8.7052e-10	-1.98654e-09	-7.08505e-09
-0.005	-7.42291e-09	-6.44815e-09	-1.5521e-09	-4.09222e-10	-9.5427e-10	-4.26629e-09
0	6.07885e-09	7.48796e-10	1.32702e-10	3.9685e-11	1.5312e-10	-1.46665e-09
0.005	1.97522e-08	7.98743e-09	1.85754e-09	4.82322e-10	1.31317e-09	1.36538e-09
0.01	3.33935e-08	1.53703e-08	3.62225e-09	9.14797e-10	2.66371e-09	4.14246e-09
0.015	4.70816e-08	2.2711e-08	5.41146e-09	1.33429e-09	3.65358e-09	6.93786e-09
0.02	6.06644e-08	3.01323e-08	7.22148e-09	1.74759e-09	4.8744e-09	9.65137e-09
0.025	7.42659e-08	3.76422e-08	9.05455e-09	2.15366e-09	6.01307e-09	1.25471e-08
0.03	8.81446e-08	4.52923e-08	1.0947e-08	2.55624e-09	7.17454e-09	1.52796e-08
0.035	1.01428e-07	5.27792e-08	1.30029e-08	2.94892e-09	8.30572e-09	1.80174e-08
0.04	1.14637e-07	6.04556e-08	1.49533e-08	3.33354e-09	9.44899e-09	2.07215e-08
0.045	1.27914e-07	6.79226e-08	1.69086e-08	3.72081e-09	1.05984e-08	2.35058e-08
0.05	1.41695e-07	7.54788e-08	1.89661e-08	4.08613e-09	1.18389e-08	2.62425e-08
0.055	1.55574e-07	8.30844e-08	2.10607e-08	4.44873e-09	1.29818e-08	2.89148e-08
0.06	1.69039e-07	9.08364e-08	2.31933e-08	4.80186e-09	1.40883e-08	3.16271e-08
0.065	1.82437e-07	9.83742e-08	2.51662e-08	5.15725e-09	1.51615e-08	3.42295e-08
0.07	1.96432e-07	1.06383e-07	2.73527e-08	5.51169e-09	1.62612e-08	3.69232e-08
0.075	2.1045e-07	1.14353e-07	2.96449e-08	5.85059e-09	1.73273e-08	3.96392e-08
0.08	2.23753e-07	1.21884e-07	3.17205e-08	6.18043e-09	1.84079e-08	4.21082e-08
0.085	2.37456e-07	1.30173e-07	3.3956e-08	6.51632e-09	1.94657e-08	4.47356e-08
0.09	2.5062e-07	1.37828e-07	3.62757e-08	6.83821e-09	2.04978e-08	4.7404e-08
0.095	2.64448e-07	1.45869e-07	3.85051e-08	7.15472e-09	2.15109e-08	4.98082e-08
0.1	2.78046e-07	1.54261e-07	4.07248e-08	7.45956e-09	2.2553e-08	5.25014e-08

## Sheet: Figure3c
Temperature(℃)	Ion/Ioff	Subthreshold Swing(mv/dec)
500	96	602
400	281.35	351.52
300	2659.12	273.5
200	54400.8	173.52
20	2337000	130.83

## Sheet: Figure3d
Temperature(℃)	Off-state current(A)	Gate-source current(A)
20	4.25e-13	4e-14
200	1.1e-12	1.2e-13
300	1.51e-10	1.07e-12
400	1.39e-09	1.55e-11
500	7.6e-09	1.77e-10

## Sheet: Figure4b
Gate Voltage(V)	Dark current(A)	25W/m2 Light current(A)
-3	2.96981e-08	7.6256e-08
-2.95	2.85295e-08	7.15991e-08
-2.9	2.62591e-08	6.56846e-08
-2.85	2.51847e-08	6.27835e-08
-2.8	2.51353e-08	5.84859e-08
-2.75	2.40854e-08	5.36495e-08
-2.7	2.3676e-08	5.31887e-08
-2.65	2.26197e-08	4.62512e-08
-2.6	2.09553e-08	4.34292e-08
-2.55	1.93973e-08	4.0687e-08
-2.5	1.90972e-08	3.78743e-08
-2.45	1.84861e-08	3.55826e-08
-2.4	1.73816e-08	3.2611e-08
-2.35	1.62562e-08	2.95949e-08
-2.3	1.5416e-08	2.68735e-08
-2.25	1.47495e-08	2.38107e-08
-2.2	1.358e-08	2.36012e-08
-2.15	1.28992e-08	2.22204e-08
-2.1	1.15041e-08	1.84269e-08
-2.05	1.07697e-08	1.63468e-08
-2	1.02512e-08	1.50237e-08
-1.95	9.17914e-09	1.3475e-08
-1.9	8.30845e-09	1.26303e-08
-1.85	7.68947e-09	1.09014e-08
-1.8	6.81105e-09	8.89715e-09
-1.75	6.15928e-09	8.30318e-09
-1.7	5.20784e-09	7.51345e-09
-1.65	5.46101e-09	6.6254e-09
-1.6	4.36727e-09	5.54876e-09
-1.55	3.30664e-09	5.21999e-09
-1.5	3.01614e-09	4.57898e-09
-1.45	2.81214e-09	4.16056e-09
-1.4	2.20809e-09	3.11106e-09
-1.35	1.84001e-09	2.55684e-09
-1.3	1.56806e-09	1.95868e-09
-1.25	1.27928e-09	1.61795e-09
-1.2	1.05993e-09	1.28735e-09
-1.15	8.6425e-10	1.08667e-09
-1.1	6.80801e-10	8.5501e-10
-1.05	5.44109e-10	7.10918e-10
-1	4.56963e-10	5.96741e-10
-0.95	3.64731e-10	5.22863e-10
-0.9	2.95131e-10	5.00086e-10
-0.85	2.44275e-10	4.8048e-10
-0.8	1.90437e-10	4.79176e-10
-0.75	1.54381e-10	4.85295e-10
-0.7	1.23687e-10	4.94044e-10
-0.65	1.01438e-10	4.93067e-10
-0.6	8.0183e-11	4.88305e-10
-0.55	6.1776e-11	4.78728e-10
-0.5	4.9317e-11	4.75956e-10
-0.45	4.482e-11	4.72321e-10
-0.4	3.8273e-11	4.66599e-10
-0.35	3.4169e-11	4.64729e-10
-0.3	3.1312e-11	4.62706e-10
-0.25	2.8263e-11	4.61131e-10
-0.2	2.5144e-11	4.57985e-10
-0.15	2.2725e-11	4.54789e-10
-0.1	2.101e-11	4.50093e-10
-0.05	1.9655e-11	4.45327e-10
0	1.8639e-11	4.4123e-10
0.05	1.7815e-11	4.36595e-10
0.1	1.6746e-11	4.30258e-10
0.15	1.6372e-11	4.16888e-10
0.2	1.5714e-11	3.92139e-10
0.25	1.4997e-11	3.62785e-10
0.3	1.4928e-11	3.35951e-10
0.35	1.5032e-11	3.13937e-10
0.4	1.4839e-11	2.96268e-10
0.45	1.5271e-11	2.84632e-10
0.5	1.5824e-11	2.75292e-10
0.55	1.582e-11	2.62841e-10
0.6	1.6767e-11	2.4681e-10
0.65	1.7581e-11	2.33693e-10
0.7	1.9323e-11	2.26381e-10
0.75	2.3032e-11	2.23477e-10
0.8	2.9686e-11	2.26454e-10
0.85	3.7428e-11	2.30447e-10
0.9	4.8786e-11	2.40637e-10
0.95	6.6391e-11	2.5752e-10
1	8.7763e-11	2.76602e-10
1.05	1.19464e-10	3.19046e-10
1.1	1.67313e-10	3.65107e-10
1.15	2.15564e-10	4.28228e-10
1.2	2.92888e-10	5.08796e-10
1.25	3.74796e-10	6.02813e-10
1.3	4.79149e-10	7.1851e-10
1.35	6.12711e-10	8.79045e-10
1.4	7.72886e-10	1.04718e-09
1.45	9.74148e-10	1.25926e-09
1.5	1.19483e-09	1.51913e-09
1.55	1.47249e-09	1.87182e-09
1.6	1.79533e-09	2.23238e-09
1.65	2.1579e-09	2.62049e-09
1.7	2.53789e-09	3.09168e-09
1.75	2.99723e-09	3.72252e-09
1.8	3.47202e-09	4.32552e-09
1.85	3.95867e-09	5.04808e-09
1.9	4.62612e-09	5.75653e-09
1.95	5.16798e-09	6.62115e-09
2	5.89536e-09	7.35693e-09
2.05	6.67274e-09	8.42102e-09
2.1	7.65033e-09	9.38404e-09
2.15	8.37449e-09	1.03143e-08
2.2	9.4025e-09	1.15762e-08
2.25	9.96453e-09	1.29102e-08
2.3	1.07217e-08	1.39781e-08
2.35	1.18172e-08	1.52474e-08
2.4	1.28445e-08	1.66624e-08
2.45	1.38066e-08	1.79787e-08
2.5	1.47266e-08	1.8973e-08
2.55	1.57648e-08	2.02864e-08
2.6	1.68311e-08	2.10212e-08
2.65	1.7744e-08	2.23824e-08
2.7	1.84722e-08	2.37446e-08
2.75	1.94696e-08	2.52246e-08
2.8	2.05922e-08	2.64323e-08
2.85	2.16014e-08	2.71536e-08
2.9	2.27328e-08	2.79447e-08
2.95	2.30735e-08	3.07243e-08
3	2.4742e-08	3.1904e-08

## Sheet: Figure4c
Gate voltage(V)	Dark current(A)	180W/m2 Light current(A)	375W/m2 Light current(A)
-3	3.1966e-07	3.0187e-07	2.76616e-07
-2.95	3.07302e-07	2.898e-07	2.65691e-07
-2.9	2.98083e-07	2.81119e-07	2.58073e-07
-2.85	2.90802e-07	2.73542e-07	2.51414e-07
-2.8	2.84034e-07	2.67059e-07	2.45254e-07
-2.75	2.77315e-07	2.60813e-07	2.39548e-07
-2.7	2.71512e-07	2.54923e-07	2.34143e-07
-2.65	2.65332e-07	2.4937e-07	2.28522e-07
-2.6	2.59694e-07	2.43503e-07	2.23404e-07
-2.55	2.5383e-07	2.37908e-07	2.18249e-07
-2.5	2.48081e-07	2.32773e-07	2.13288e-07
-2.45	2.42483e-07	2.26917e-07	2.07895e-07
-2.4	2.37054e-07	2.21974e-07	2.03106e-07
-2.35	2.31784e-07	2.16558e-07	1.98492e-07
-2.3	2.26288e-07	2.11622e-07	1.93389e-07
-2.25	2.20681e-07	2.06156e-07	1.88543e-07
-2.2	2.15357e-07	2.0104e-07	1.83782e-07
-2.15	2.09981e-07	1.95763e-07	1.7921e-07
-2.1	2.04917e-07	1.90561e-07	1.74259e-07
-2.05	1.99886e-07	1.85783e-07	1.69377e-07
-2	1.94449e-07	1.80613e-07	1.6486e-07
-1.95	1.89246e-07	1.75787e-07	1.60225e-07
-1.9	1.84302e-07	1.70517e-07	1.55652e-07
-1.85	1.79057e-07	1.65465e-07	1.51354e-07
-1.8	1.74313e-07	1.607e-07	1.46702e-07
-1.75	1.69336e-07	1.56136e-07	1.42397e-07
-1.7	1.64272e-07	1.50915e-07	1.38123e-07
-1.65	1.59215e-07	1.46589e-07	1.33715e-07
-1.6	1.54635e-07	1.42096e-07	1.29594e-07
-1.55	1.49766e-07	1.38006e-07	1.25466e-07
-1.5	1.45184e-07	1.33514e-07	1.21517e-07
-1.45	1.40878e-07	1.29341e-07	1.17622e-07
-1.4	1.36564e-07	1.25221e-07	1.13956e-07
-1.35	1.32438e-07	1.21149e-07	1.1038e-07
-1.3	1.28677e-07	1.17452e-07	1.07094e-07
-1.25	1.24832e-07	1.13818e-07	1.03752e-07
-1.2	1.20896e-07	1.10421e-07	1.00811e-07
-1.15	1.17632e-07	1.07123e-07	9.76695e-08
-1.1	1.14335e-07	1.04025e-07	9.49339e-08
-1.05	1.11185e-07	1.0106e-07	9.23316e-08
-1	1.0824e-07	9.89071e-08	8.9941e-08
-0.95	1.05576e-07	9.62012e-08	8.77816e-08
-0.9	1.03052e-07	9.39218e-08	8.575e-08
-0.85	1.00802e-07	9.19364e-08	8.38466e-08
-0.8	9.89969e-08	9.00751e-08	8.22154e-08
-0.75	9.70151e-08	8.83593e-08	8.07365e-08
-0.7	9.52645e-08	8.69652e-08	7.9446e-08
-0.65	9.38825e-08	8.56547e-08	7.82807e-08
-0.6	9.2612e-08	8.45091e-08	7.73487e-08
-0.55	9.14429e-08	8.35263e-08	7.65192e-08
-0.5	9.0459e-08	8.27906e-08	7.58737e-08
-0.45	8.95547e-08	8.21233e-08	7.54028e-08
-0.4	8.88558e-08	8.15954e-08	7.51231e-08
-0.35	8.83752e-08	8.12142e-08	7.49575e-08
-0.3	8.79565e-08	8.10285e-08	7.49908e-08
-0.25	8.78229e-08	8.09941e-08	7.5135e-08
-0.2	8.7776e-08	8.11059e-08	7.53962e-08
-0.15	8.77902e-08	8.13277e-08	7.58566e-08
-0.1	8.80535e-08	8.17488e-08	7.64035e-08
-0.05	8.83694e-08	8.23464e-08	7.71535e-08
0	8.88459e-08	8.30598e-08	7.8027e-08
0.05	8.95016e-08	8.39201e-08	7.90267e-08
0.1	9.02794e-08	8.49028e-08	8.02234e-08
0.15	9.12338e-08	8.60396e-08	8.15129e-08
0.2	9.23063e-08	8.72732e-08	8.29323e-08
0.25	9.35273e-08	8.86505e-08	8.42971e-08
0.3	9.48738e-08	9.01221e-08	8.6006e-08
0.35	9.63051e-08	9.17246e-08	8.78261e-08
0.4	9.78653e-08	9.34155e-08	8.98048e-08
0.45	9.95089e-08	9.52263e-08	9.19173e-08
0.5	1.01232e-07	9.71941e-08	9.41738e-08
0.55	1.03028e-07	9.92476e-08	9.66277e-08
0.6	1.04982e-07	1.01408e-07	9.9211e-08
0.65	1.07028e-07	1.03679e-07	1.01978e-07
0.7	1.09158e-07	1.06153e-07	1.04922e-07
0.75	1.11303e-07	1.08748e-07	1.08023e-07
0.8	1.13521e-07	1.11477e-07	1.11269e-07
0.85	1.15793e-07	1.1431e-07	1.14688e-07
0.9	1.18294e-07	1.17323e-07	1.18141e-07
0.95	1.2088e-07	1.20525e-07	1.21867e-07
1	1.23549e-07	1.23887e-07	1.25688e-07
1.05	1.26284e-07	1.27362e-07	1.29608e-07
1.1	1.29164e-07	1.31042e-07	1.33769e-07
1.15	1.32277e-07	1.34734e-07	1.37805e-07
1.2	1.35413e-07	1.38514e-07	1.41926e-07
1.25	1.38701e-07	1.42512e-07	1.46118e-07
1.3	1.42104e-07	1.46527e-07	1.50314e-07
1.35	1.45584e-07	1.50618e-07	1.5453e-07
1.4	1.49205e-07	1.54741e-07	1.58747e-07
1.45	1.52884e-07	1.589e-07	1.63002e-07
1.5	1.5663e-07	1.63038e-07	1.67163e-07
1.55	1.60398e-07	1.67216e-07	1.71403e-07
1.6	1.64292e-07	1.71437e-07	1.75651e-07
1.65	1.6816e-07	1.7563e-07	1.79894e-07
1.7	1.721e-07	1.79818e-07	1.84109e-07
1.75	1.76102e-07	1.83952e-07	1.88239e-07
1.8	1.80082e-07	1.8806e-07	1.92425e-07
1.85	1.84137e-07	1.92137e-07	1.96564e-07
1.9	1.88104e-07	1.9623e-07	2.00617e-07
1.95	1.92087e-07	2.00289e-07	2.04708e-07
2	1.96055e-07	2.04327e-07	2.08791e-07
2.05	1.9997e-07	2.08386e-07	2.12892e-07
2.1	2.03904e-07	2.1237e-07	2.16967e-07
2.15	2.07948e-07	2.16374e-07	2.21034e-07
2.2	2.11802e-07	2.20411e-07	2.25122e-07
2.25	2.1559e-07	2.2429e-07	2.29013e-07
2.3	2.19491e-07	2.28197e-07	2.32996e-07
2.35	2.23318e-07	2.32115e-07	2.36932e-07
2.4	2.27154e-07	2.36059e-07	2.4082e-07
2.45	2.3091e-07	2.39936e-07	2.44759e-07
2.5	2.34583e-07	2.43687e-07	2.48632e-07
2.55	2.38303e-07	2.47473e-07	2.52506e-07
2.6	2.41994e-07	2.51354e-07	2.56277e-07
2.65	2.45652e-07	2.5523e-07	2.60098e-07
2.7	2.49394e-07	2.58805e-07	2.63931e-07
2.75	2.53047e-07	2.62641e-07	2.67671e-07
2.8	2.56784e-07	2.66288e-07	2.71421e-07
2.85	2.60519e-07	2.70024e-07	2.75146e-07
2.9	2.64158e-07	2.73881e-07	2.78987e-07
2.95	2.67855e-07	2.77577e-07	2.82791e-07
3	2.71555e-07	2.81352e-07	2.86581e-07

## Sheet: Figure4d
Drain voltage(V)	Dark current(A)	180W/m2 Light current(A)	375W/m2 Light current(A)
-0.02	-1.12132e-07	-1.16418e-07	-1.21458e-07
-0.019	-1.0582e-07	-1.10068e-07	-1.14962e-07
-0.018	-9.9917e-08	-1.03924e-07	-1.08723e-07
-0.017	-9.40345e-08	-9.78595e-08	-1.02454e-07
-0.016	-8.83388e-08	-9.20444e-08	-9.62934e-08
-0.015	-8.2572e-08	-8.60671e-08	-9.01317e-08
-0.014	-7.70154e-08	-8.03097e-08	-8.41131e-08
-0.013	-7.13519e-08	-7.43851e-08	-7.79064e-08
-0.012	-6.58072e-08	-6.86246e-08	-7.19376e-08
-0.011	-6.03002e-08	-6.2918e-08	-6.59136e-08
-0.01	-5.46248e-08	-5.70676e-08	-5.9831e-08
-0.009	-4.9064e-08	-5.13605e-08	-5.38009e-08
-0.008	-4.34218e-08	-4.55081e-08	-4.7673e-08
-0.007	-3.8089e-08	-3.97881e-08	-4.16747e-08
-0.006	-3.25058e-08	-3.39687e-08	-3.55764e-08
-0.005	-2.7046e-08	-2.82568e-08	-2.96241e-08
-0.004	-2.14974e-08	-2.2446e-08	-2.35254e-08
-0.003	-1.60289e-08	-1.67737e-08	-1.75509e-08
-0.002	-1.05856e-08	-1.10637e-08	-1.15238e-08
-0.001	-5.00452e-09	-5.20061e-09	-5.38193e-09
0	3.65987e-10	4.25568e-10	5.29749e-10
0.001	5.80883e-09	6.16586e-09	6.54919e-09
0.002	1.11542e-08	1.1933e-08	1.26186e-08
0.003	1.67255e-08	1.76117e-08	1.85904e-08
0.004	2.22322e-08	2.33917e-08	2.46739e-08
0.005	2.76222e-08	2.90719e-08	3.06742e-08
0.006	3.30255e-08	3.47421e-08	3.66719e-08
0.007	3.85041e-08	4.0539e-08	4.28195e-08
0.008	4.38969e-08	4.62064e-08	4.87875e-08
0.009	4.92812e-08	5.18874e-08	5.47639e-08
0.01	5.47641e-08	5.76408e-08	6.08291e-08
0.011	6.0126e-08	6.33623e-08	6.68063e-08
0.012	6.54726e-08	6.89932e-08	7.27613e-08
0.013	7.09725e-08	7.47739e-08	7.88088e-08
0.014	7.6329e-08	8.04354e-08	8.48624e-08
0.015	8.16774e-08	8.60974e-08	9.07978e-08
0.016	8.71451e-08	9.19024e-08	9.68685e-08
0.017	9.24836e-08	9.75406e-08	1.02882e-07
0.018	9.79325e-08	1.0336e-07	1.08914e-07
0.019	1.0325e-07	1.09004e-07	1.14856e-07
0.02	1.08627e-07	1.14683e-07	1.20842e-07

## Sheet: Figure4e
Drain voltage(V)	Dark current(A)	180W/m2 Light current(A)	375W/m2 Light current(A)
-0.05	-5.86431e-07	-5.56442e-07	-4.82171e-07
-0.048	-5.62224e-07	-5.3282e-07	-4.6201e-07
-0.046	-5.3819e-07	-5.10072e-07	-4.42576e-07
-0.044	-5.14492e-07	-4.87143e-07	-4.22299e-07
-0.042	-4.90905e-07	-4.64929e-07	-4.02082e-07
-0.04	-4.6642e-07	-4.42323e-07	-3.82357e-07
-0.038	-4.42765e-07	-4.19557e-07	-3.62745e-07
-0.036	-4.19026e-07	-3.96708e-07	-3.43355e-07
-0.034	-3.94999e-07	-3.74059e-07	-3.23765e-07
-0.032	-3.71264e-07	-3.51285e-07	-3.04278e-07
-0.03	-3.47302e-07	-3.28791e-07	-2.8478e-07
-0.028	-3.238e-07	-3.06504e-07	-2.65021e-07
-0.026	-3.00336e-07	-2.83892e-07	-2.45904e-07
-0.024	-2.76493e-07	-2.61312e-07	-2.26435e-07
-0.022	-2.52869e-07	-2.39029e-07	-2.07351e-07
-0.02	-2.29901e-07	-2.16838e-07	-1.88203e-07
-0.018	-2.06301e-07	-1.9479e-07	-1.68933e-07
-0.016	-1.83182e-07	-1.72937e-07	-1.49729e-07
-0.014	-1.59695e-07	-1.50787e-07	-1.30801e-07
-0.012	-1.36526e-07	-1.28651e-07	-1.11786e-07
-0.01	-1.13226e-07	-1.0696e-07	-9.26908e-08
-0.008	-9.01812e-08	-8.50948e-08	-7.37683e-08
-0.006	-6.69575e-08	-6.32415e-08	-5.49245e-08
-0.004	-4.39767e-08	-4.15761e-08	-3.62302e-08
-0.002	-2.11258e-08	-2.01654e-08	-1.77051e-08
0	1.75552e-09	1.47358e-09	9.8293e-10
0.002	2.48066e-08	2.30733e-08	1.97551e-08
0.004	4.76991e-08	4.45941e-08	3.82915e-08
0.006	7.03194e-08	6.57901e-08	5.66497e-08
0.008	9.30756e-08	8.71237e-08	7.51232e-08
0.01	1.15899e-07	1.08479e-07	9.36119e-08
0.012	1.3834e-07	1.29301e-07	1.11854e-07
0.014	1.60901e-07	1.50573e-07	1.3008e-07
0.016	1.83498e-07	1.71637e-07	1.48554e-07
0.018	2.05926e-07	1.9324e-07	1.66556e-07
0.02	2.2824e-07	2.13806e-07	1.84064e-07
0.022	2.50754e-07	2.34832e-07	2.02325e-07
0.024	2.7274e-07	2.55367e-07	2.20097e-07
0.026	2.94778e-07	2.76209e-07	2.37913e-07
0.028	3.17343e-07	2.96743e-07	2.56064e-07
0.03	3.39683e-07	3.17576e-07	2.73964e-07
0.032	3.6148e-07	3.38087e-07	2.92023e-07
0.034	3.83775e-07	3.58354e-07	3.09105e-07
0.036	4.06168e-07	3.78639e-07	3.27164e-07
0.038	4.28914e-07	3.98819e-07	3.4425e-07
0.04	4.49486e-07	4.19059e-07	3.61897e-07
0.042	4.71751e-07	4.3933e-07	3.79264e-07
0.044	4.93217e-07	4.59747e-07	3.97068e-07
0.046	5.15478e-07	4.80042e-07	4.14228e-07
0.048	5.36639e-07	4.99951e-07	4.31806e-07
0.05	5.58236e-07	5.20309e-07	4.49806e-07

## Sheet: Figure5a
Temperature(℃)	Responsivity of 385nm light(A/W)	Responsivity of 440nm light(A/W)	Responsivity of 520nm light(A/W)
20	1825.86	5437.15	590.855
150	51.6228	119.428	16.6759
200	5.87268	20.567	4.59543
250	1.64207	8.058	0.31415
275	-0.78338	-0.95175	-0.132
300	-0.6959	-0.98332	-0.4802
350	-0.86215	-0.85181	-0.76877
400	-0.71726	-0.7438	-0.58761

[truncated: 3 more sheets: Figure5b, Figure5c, Figure5d]
